# Supplementary material for: Intraspecific Diversity of Microbial Anti-Inflammatory Molecule (MAM) from Faecalibacterium prausnitzii
Source: Int J Mol Sci. 2022 Feb 1;23(3):1705. doi: 10.3390/ijms23031705 (PMC8836110; doi:10.3390/ijms23031705)
Supplement: Supplementary file 1 [file ijms-23-01705-s001.zip]

Archive with 6 entries (5 files):
- ijms-1420032 - Sypplementary revised/
- ijms-1420032 - Sypplementary revised/Figure S1.pdf
- ijms-1420032 - Sypplementary revised/Figure S2.pdf
- ijms-1420032 - Sypplementary revised/Table S1.xlsx
- ijms-1420032 - Sypplementary revised/Table S2.xlsx
- ijms-1420032 - Sypplementary revised/Table S3.xlsx
