# Supplementary material for: Intraspecific Diversity of Microbial Anti-Inflammatory Molecule (MAM) from Faecalibacterium prausnitzii
Source: Int J Mol Sci. 2022 Feb 1;23(3):1705. doi: 10.3390/ijms23031705 (PMC8836110; doi:10.3390/ijms23031705)
Supplement: Supplementary file 1 [file ijms-23-01705-s001.zip › ijms-1420032 - Sypplementary revised/Table S1.xlsx]

## Sheet: Feuil1
	Table S1. List of strains and accession numbers of MAM proteins
	strains	NCBI reference sequence	patric_id (PATRIC 3.6.11)
	A2-165	WP_005932151.1	peg.820
	AHMP21	WP_097770587.1	peg.507
	APC942/8-14-2	WP_112115204.1 and WP_112115207.1	peg.1325 and peg.1328
	CNCM4541	WP_179859067.1	peg.910
	CNCM4575	WP_097838960.1	peg.1141
	KLE1255	WP_005945705.1	peg.2393
	L2/6	WP_015565657.1 and WP_015565659.1	peg.940 and peg.942
	M21/2	WP_005923208.1	peg.1351
	SL3/3	WP_015537825.1	peg.1990
