# Supplementary material for: Intraspecific Diversity of Microbial Anti-Inflammatory Molecule (MAM) from Faecalibacterium prausnitzii
Source: Int J Mol Sci. 2022 Feb 1;23(3):1705. doi: 10.3390/ijms23031705 (PMC8836110; doi:10.3390/ijms23031705)
Supplement: Supplementary file 1 [file ijms-23-01705-s001.zip › ijms-1420032 - Sypplementary revised/Table S2.xlsx]

## Sheet: Feuil1
Table S2. List of MAMs, accession numbers and primary sequence.
>WP_005932151_1 WP_005932151.1 hypothetical protein [Faecalibacterium prausnitzii] 135 bp
MMMPANYSVIAENEMTYVNGGANFIDAIGAVTAPIWTLDNVKTFNTNIVTLVGNTFLQSTINRTIGVLFSGNTTWKEVGNIGKNLFGTNV
KGNPIEKNNFGDYAMNALGIAAAVYNLGVAPTKNTVKETEVKFTV
>WP_207684989_1 WP_207684989.1 hypothetical protein [Faecalibacterium sp. Marseille-Q4137] 135 bp
MMMPANYSVIAENEMTYVNGGANFIDAIGAVTAPIWTLDNVKTFNTNIVTLVGNTFLQSTIDRTIGVLFSGNTTWKEVGNIGKNLFGTNV
KGNPIEKNNFGDYAMNALGIAAAVYNLGVAPTKNTVKETEVKFTV
>WP_156061572_1 WP_156061572.1 hypothetical protein [Faecalibacterium prausnitzii] 135 bp
MMMPANYSVIAENEMSYVNGGANFIDAIGAVTAPIWTLDNVKTFNTNIVTLVGNTFLQSTINRTIGVLFSGNTTWKEVGNIGKNLFGTNV
KGNPIEKNNFGDYAMNALGIAAAVYNLGVAPTKNTVKETDVKFTV
>WP_117535054_1 WP_117535054.1 hypothetical protein [Faecalibacterium prausnitzii] 135 bp
MMMPANYSVIAENEMTYVNGGASFIDAIGAVTAPIWTLDNVKTFNTNIVTLVGNTFLQSTINRTIGVLFSGNTTWKEVGNIGKNLFGTNV
KGDPIEKNNFGDYAMNALGIAAAVYNLGVAPTKNTVKETEVKFTV
>WP_156059977_1 WP_156059977.1 hypothetical protein [Faecalibacterium prausnitzii] 135 bp
MMMPANYSVIAENEMTYVNGGASFIDAIGAVTAPIWTLDNVKTFNTNIVTLVGNTFLQSTINRTIGVLFSGNTTWKEVGNIGKNLFGTNV
KGNPIEKNNFGDYAMNALGIAAAVYNLGVAPTKNTVKETEVKFKV
>WP_156067473_1 WP_156067473.1 MULTISPECIES: hypothetical protein [Faecalibacterium] 135 bp
MMMPANYSVIAENEMSYVNGGANFIDAIGAVTAPIWTLDNVKTFNTNIVTLVGNTFLQSTINRTIGVLFSGNTTWKEVGNIGKNLFGTNV
KGDPIEKNNFGDYAMNALGIAAAVYNLGVAPTKNTVKETEVKITV
>WP_173939754_1 WP_173939754.1 hypothetical protein [Campylobacter coli] 135 bp
MMMPANYSVIAENEMTYVNGGANFIDAIGAVTAPIWTLDNVKTFNTNIVTLVGNTFLQSTIDRTIGVLFSGNTTWKEVGNIGKNLFGTNV
KGNPIDKNNFGDYAMNALGIAAAVYNLGVAPTKNTVKETEVKFKV
>SCH87786_1 SCH87786.1 Uncharacterised protein [uncultured Faecalibacterium sp.] 135 bp
MMMPANYSVIAENEMTYVNGGANFIDAIGAVTAPIWTLDNVKTFNTNIVTLVGNTFLQSTIDRTIGVLFSGNTTWKEVGNIGKNLFGTNV
KGNPIDKNNFGDYAMNALGIAAAVYNLGVAPTKNTVKETDVKFKV
>WP_117477316_1 WP_117477316.1 hypothetical protein [Faecalibacterium prausnitzii] 135 bp
MMMPANYSVIAENEMTYVNGGASFIDAIGAVTAPIWTLDNVKTFNTNIVTLVGNTFLQSTIDRTIGVLFSGNTTWKEVGNIGKNLFGTNV
KGNPIEKNNFGDYAMNALGIAAAVYNLGVAPTKNTVKENDVKFTV
>WP_186850445_1 WP_186850445.1 MULTISPECIES: hypothetical protein [unclassified Faecalibacterium] 135 bp
MMMPANYSVIAENEMTYVNGGASFIDAIGAVTAPIWTLDNVKTFNTNIVTLVGNTFLKSTIDRTIGVLFSGQTTWKEVGNIGKNLFGTNV
HGNKIEKNNFGDYAMNALGIAAAVYNLGVAPTKNTVKETEVKFTV
>WP_156070725_1 WP_156070725.1 hypothetical protein [Faecalibacterium prausnitzii] 135 bp
MMMPANYSVIAENEMTYVNGGANFIDAIGAVTAPIWTLDNVKTFNTNIVTLVGNTFLKSTIDRTIGVLFSGQTTWKEVGNIGKNLFGTNV
HGNKIEKNNFGDYAMNALGIAAAVYNLGVAPTKNTVKETDVKFTV
>WP_097772408_1 WP_097772408.1 hypothetical protein [Faecalibacterium prausnitzii] 135 bp
MMMPANYSVIAENEMTYVNGGASFIDAIGAVTAPIWGIENIKTFNTNIVTLVGNTFLKSTIDRTIGVLFSGQTTWKEVGNIGKNLFGTNV
HGNKIEKNNFGDYAMNALGIAAAVYNLGVAPTKNTVKETEVKFTV
>WP_156674933_1 WP_156674933.1 hypothetical protein, partial [Shigella flexneri] 126 bp
MMMPANYSVIAENEMTYVNGGANFIDAIGAVTAPIWTLDNVKTFNTNIVTLVGNTFLQSTINRTIGVLFSGNTTWKEVGNIGKNLFGTNV
KGNPIEKNNFGDYAMNALGIAAAVYNLGVAPTKNTV
>WP_156066292_1 WP_156066292.1 hypothetical protein [Faecalibacterium prausnitzii] 136 bp
MMMPANYSVIAENEMTYVNGGASFIDAIGAVTAPIWTLDNVKTFNTNIVTLVGNTFLSKVVNQTVGVLFSGNTTWKAVGAIPKTLFSTNV
NGGTIEKNNVGDYVMNALGIAAAVYNLGVAPTKNTVKEKDLTFKTV
>WP_156182380_1 WP_156182380.1 hypothetical protein [Faecalibacterium prausnitzii] 136 bp
MMMPANYSVIAENEMTYVNGGANFIDAIGAVTAPIWNLDNVKTFNTNIVTLVGNTFLSKVVNQTVGVLFSGNTTWKAVGAIPKTLFSTNV
NGGTIEKNNVGDYVMNALGIAAAVYNLGVAPTKNSVKEKDLTFKTV
>MBD9045588_1 MBD9045588.1 hypothetical protein [Faecalibacterium prausnitzii] 135 bp
MMMPANYSVIAENEMTYVNGGASFIDAIGAVTAPIWTLDNVKTFNTNIVTLVGNTFLSKVVNQTIGVLFSGNTTWKAVGAIPKTLFTTNV
ANGTIEKNNIGDYVMNALGVAAAVYNLGVAPTKNKVKEDVLTFTV
>WP_097770587_1 WP_097770587.1 hypothetical protein [Faecalibacterium prausnitzii] 136 bp
MMMPANYSVIAENEMTYVNGGASFIDAIGAVTAPIWTLDNVKTFNTNIVTLVGNTFLSKVVNQTIGVLFSGNTTWKAVGAIPKTLFTTNV
ANGTIEKNNIGDYVMNALGVAAAVYNLGVAPTKNKVKEDVLTFKTV
>WP_156075489_1 WP_156075489.1 hypothetical protein [Faecalibacterium prausnitzii] 149 bp
MMMPANYSVIAENEMTYVNGGANFIDAIGAVTAPIWNLDNVKQFSTNIVTLIGNNFITSTIQNTLGYVFGGNATKADLGKMFGKVVGADK
FAKGQIGDGIAAILGSAAAVYNLGRTEVKNTAGDVKLFKSEPTPKYTIKKNGNSLEIWG
>WP_156075026_1 WP_156075026.1 hypothetical protein [Faecalibacterium prausnitzii] 141 bp
MMMPANYSVIAENEMTYVNGGANFIDAIGAVTAPIWDVTNVKTFSTNIVTLIGNKFIGKLVDGTLGVLFSGNTTWGDVKAAPKKLFSTGN
GIGDDIANFLGLTAAAYNLGRVDVANKASSASIGMSQGDGKTHVVIDGIKF
>WP_117532944_1 WP_117532944.1 hypothetical protein [Faecalibacterium prausnitzii] 141 bp
MMMPANYSVIAENEMTYVNGGASFIDAIGAVTAPIWDVTNVKTFSTNIVTLIGNKFIGKLVDGTLGVLFSGNTTWADVKAAPKALFSTGN
GIGDDIANFLGLTAAAYNLGRVDVANKASSASIGMTKGDGKTHVVIDGIKM
>HCT68287_1 HCT68287.1 hypothetical protein [Faecalibacterium sp.] 149 bp
MMMPANYSVIAENEMTYVNGGASFIDAIGAVTAPIWNLDNVKAFSTNIVTLIGNNFVTSTIQNTLGYVFGGNATKADLGTMFGKVVGADK
FKAGQIGDGIAQILGSAAAIYNLGRTEVKNTAGDVKLFKTEPTPKYTIKKNGNSLEIWG
>WP_117505245_1 WP_117505245.1 hypothetical protein [Faecalibacterium prausnitzii] 149 bp
MMMPANYSVIAENEMTYVNGGASFIDAIGAVTAPIWNLDNVKAFSTNIVTLIGNNFITGTIQNTLGYVFSGHATKADLGTMFGKVVGADK
FKAGQIGDGIAQILGSAAAIYNLGRTEVKNTAGDVKLFKTEPTPKYTIKKNGNSLEIWG
>WP_156070100_1 WP_156070100.1 hypothetical protein [Faecalibacterium prausnitzii] 149 bp
MMMPANYSVIAENEMTYVNGGASFIDAIGAVTAPIWNLDNVKAFSTNIVTLIGNNFVTSTIQNTLGYVFSGHATKAGLGDSFGKVVGADK
FKAGQIGDGIAAILGSAAAIYNLGRTEVKNTAGDVKLFKSEPSAKYTFKKDADGNWAIF
>WP_154276423_1 WP_154276423.1 hypothetical protein [Faecalibacterium prausnitzii] 149 bp
MMMPANYSVIAENEMTYVNGGASFIDAIGAVTAPIWDLTNVKAFSTNVVTMIGNAFIGDTIHNTLGYVFGGNATKADLGTMFGKAVGADK
FKAGQYGDGIAQILGSAAAIYNLGRTEVKNTAGDVKLFPAKEGPKYTIKRNGNSLEIWG
>WP_098922772_1 WP_098922772.1 hypothetical protein [Faecalibacterium prausnitzii] 141 bp
MMMPANYSVIAENEMTYVNGGANFIDAIGAVTAPIWNLNNVKTFSTNVVTLIGNKFMNAFIDNTLGVIFSGNATWKQVGGIGGTVVGADK
FKAGQIGDGIAAILGNAAAIYNLGRADVANAASGAYIGKSKADGVQKVKLV
>WP_112144583_1 WP_112144583.1 hypothetical protein [Faecalibacterium prausnitzii] 151 bp
MMMPANYSVIAENELSYVEGGASFIDWVGDRTATVWTAANVKTFNTNVVTIVGNAFVDDMVHNTLGYVFGGNANWKGIGDAFKGFFVAKN
KNVGDSIAHTLGNVAAVYLLGNTTVANKAGDVKLKAGSPASKTFSYLGEDGNWKEIFKVVG
>WP_097838960_1 WP_097838960.1 hypothetical protein [Faecalibacterium prausnitzii] 151 bp
MMMPANYSVIAENELSYVEGGASFIDWIGDRTATVWNAANVKTFNTNVVTIVGNAFVDDMVHNTLGYVFGGNANWKGIGDAFKGFFVAEN
KNVGDSIAHTLGNVAAVYLLGNTTVANKAGDVKLKAGSPASKTLSVIDKDGNWNEIFKVVG
>WP_097793411_1 WP_097793411.1 MULTISPECIES: hypothetical protein [Faecalibacterium] 146 bp
MMMPANYSVIAENEMTYVVGGGVIEAIGAVTAPIWTAANVKTFNTNIVTLVGNAFVDNFVHGTVGYVFSEGASWKGLGESLKGTFVAKNG
QAGETFAKVLGNVAAIYNLGNATVANKAGDVKLFKSTPSAKYTFKDADGNVVGSIW
>WP_112115207_1 WP_112115207.1 hypothetical protein [Faecalibacterium prausnitzii] 143 bp
MMMPANFSVVAENEMTYVVGGGVIEAIGSVTAPIWTAANVKTFNTNLVTIIGNSYVSKLVGATLGVMFGGNWGGDGPMSSFFGDNGSLSG
IVKYGIAGGSKELNGFNKFMQVVGLGAAVYQLGTNETKKYVKEVKFLGTTGKI
>WP_022256859_1 WP_022256859.1 hypothetical protein [Faecalibacterium sp. OF04-11AC] 143 bp
MMMPANFSVVAENEMTYVVGGGVIEAIGSVTAPIWTTANVKTFNTNLVTIIGNSYVSKLVGATLGVMFGGNWGGDGPMSSFFGDNGSLSG
IVKYGIAGGSKELNGFNKFMQVVGLGAAVYQLGTNETKKYVKEVKFLGTTGKI
>WP_055190394_1 WP_055190394.1 hypothetical protein [Faecalibacterium prausnitzii] 151 bp
MMMPANYSVIAENELSYVEGGASFIDWVGDRTATVWNAANVKTFNTNVVTIVGNAFVDDMVHSTLGYVFGGNADWKGIGSAIKGFFVADN
KNVGDSIAHTLGNVAAVYLLGNTTVANKAGDVTLKAAPDKSWKDAERWVTVDGKPVKQIWG
>WP_207686370_1 WP_207686370.1 hypothetical protein [Faecalibacterium sp. Marseille-Q3530] 147 bp
MMMPANYSVIAENEMTYVVGGGVIEAIGAVTAPIWTAANVKTFNTNIVTLVGNAFVDNFVHGTFGYVFSEGASWKGLGESLKGTFVAKNG
QAGETFAKVLGNVAAIYNLGNATVANKAGDVTLFKAADKKWNNKYKINSDGTIQVWG
>MBD9241868_1 MBD9241868.1 hypothetical protein [Oscillospiraceae bacterium] 149 bp
MMMPANFSAIAESEMTYVVGGGLIDALGAVTAPIWNADNVKTFNTNLVTIVGNSYVSKVIGGTLGTIFKGDYLVKVGEGDDAKRNTVFGK
NKGLWNALDPNGDAETNGFNKFLQGVGALAAVYTLGTSKTKSFVAENVIGVKDGAAKTL
>WP_128118691_1 WP_128118691.1 hypothetical protein [Faecalibacterium sp. OF04-11AC] 153 bp
MMMPANYSAIAENEMTYVVGGGLLEAIGSVTAPVWGAANVKTFNTNLITIIGNSYVSKVLGATLGVMFSGAWGTKDDDVAAAWGYDKDKK
VTIFGKNKALWNALDPNGSKETNGFNKFMQGIGALAAVYTLGTSTTKSNVAEGRYDVFGNGAF
>WP_112115204_1 WP_112115204.1 hypothetical protein [Faecalibacterium prausnitzii] 153 bp
MMMPANYSAIAENEMTYVVGGGLLEAIGSVTAPVWGAANVKTFNTNLITIIGNSYVSKVLGATLGVMFSGAWGTKDDDVAEAWGYDKDKK
ITIFGKNKALWNALDPNGDKETNGFNKFMQGIGALAAVYTLGTSTTKSNVAEGRYDVSGNGSF
>WP_022256198_1 WP_022256198.1 hypothetical protein [Faecalibacterium prausnitzii] 153 bp
MMMPANYSAIAENEMTYVVGGGLLEAIGSVTAPVWGAANVKTFNTNLITIIGNSYVSKVLGATLGVMFSGAWGTKDDDVAEAWGYDKDKK
ITIFGKNKALWNALDPNGDKETNGFNKFMQGIGALAAVYTLGTSTTKSNVAEGRYDVFGNGSF
>MBL6450407_1 MBL6450407.1 hypothetical protein [Faecalibacterium prausnitzii] 140 bp
MMMPANFTAVNSEVVYGGADLFTILADTTAPIWNAANVKQFNTNLITLISNSFFQKTVNSTLGVMFGGNWGGDNGKKIFGDDGELKKNFY
TLENDDMTFGNKVMRTLGMASVVYTLGTAPAKIGFNDGVMGITTNDKLGV
>WP_158396587_1 WP_158396587.1 hypothetical protein [Faecalibacterium prausnitzii] 141 bp
MMMPANFTAVNSEVVYGGADLFSILADTTAPIWNAANVKTFNTNLLTILSNSFTKPLINATMGTMFSGTWGDDDSANKKVLFGDDGTVSA
LYKNGTDDMTFGNKVMKTIGLAASVYTLGTTPVKNYIGETVVGIKGDETAI
>WP_087364736_1 WP_087364736.1 hypothetical protein [Faecalibacterium sp. An192] 124 bp
MMMPANYSVIAENEMTYVNGGALIDCFAPIMNEGNWKTFNTNLIKIVGNYSMTKFLSSTVGVLFGGNFSFSNWGDTLEGNYYVKDNAFDT
VANVLGGLAAIYTLGTGDAKTLHTDKVLGVKGAL
>WP_158404145_1 WP_158404145.1 hypothetical protein [Faecalibacterium prausnitzii] 144 bp
MMMPANFTAVNSEVVYGGADLFTILADTTAPIWNAANVKTFNTNLITLISNSFFQKTVNSTLGVMFGGNWGGDGDKIFGDDGSLKKTFYA
DTANGEMTFGNKVMRTLGMASVVYTLGTAPAKIGFNDAVSGITHMEGGKDVFGV
>WP_087385815_1 WP_087385815.1 hypothetical protein [Faecalibacterium sp. An122] 127 bp
MMMPANYSVIAENEMTYVNGGALIDCFAPIMNEGNWKTFNTNLIKIVGNSFMKPVINATLGVMFGGKWLDGASMFGKDGEISGYYTSDAS
VLNKIMGTLGGLAVIYTLGTGDAKTEHTANVQSFTIA
>WP_087247314_1 WP_087247314.1 hypothetical protein [Faecalibacterium sp. An77] 125 bp
MMMPANYSVIAENEMTYVNGGALIDCFAPIMNEGNWKTFNTNLIKIVGNSFMTKVVDATLGVMFGGNWGNDTLFGKDGSISGYYTSDASV
LNKIMGTLGGLAVVYTLGTGDAKTKHTDSVVTFAL
>HBO64208_1 HBO64208.1 hypothetical protein [Faecalibacterium sp.] 145 bp
MMMPANFTAVNSEVVYGGADLLSVLADTTAPIWNASNVKKFNTNVITLISNSFFASTVANTLGVMFSGNWGKDNKILGEDGSINQKMFGL
WDVTDPKNPVRTDDMTFGNKVMQVLGMASVAYTLGTTDAKVGFNDKVMGAFGETY
>WP_158399971_1 WP_158399971.1 hypothetical protein [Faecalibacterium prausnitzii] 142 bp
MMMPANFTAVNSEVVYGGADLFSILADTTAPVWGAANVKQFNTNLITLISNSFFQKTVNNTLGVMFGGNWGGDDGDKIFGDDGALKKNIY
GDTANGEMTFGNKVMRTLGMASVVYTLGTAPAKIGFNDAVSGITNANGDLGI
>WP_158398870_1 WP_158398870.1 hypothetical protein [Faecalibacterium prausnitzii] 139 bp
MMMPANFTAVNSEVVYGGADLFTILADTTAPVWNAANVKKFNTNLITLISNSFFQKTVGNTLGVMFSGTWGKDNKIFGEEGSINQKVFGI
WDGDTRKDDMNFGNKVMQVLGMTAVAYTLGTTDAKVGFNDGVYGINGKL
>WP_087228438_1 WP_087228438.1 hypothetical protein [Faecalibacterium sp. An121] 130 bp
MMMPANYSVIAENELTYVNGGALIDCFAPVMNSDNWKTFNTNLIKIIGNSAMASFLSSTVGVLFGGNFSFDNWGTALEGSYWKGFDTLDN
GLNTVLSWVGGLAAIYTLGTNDAKTLHNDKVMTVSGKAWA
>OLA33179_1 OLA33179.1 hypothetical protein BHW28_02185 [Faecalibacterium prausnitzii] 137 bp
MMMPANFTAVNSEVVYGGADLFSILADTTAPIWNAANVKKFNTNVITLISNTFFQDAVNSTLGVMFSGNWGDDNKIFGDEGSLKKNFYSL
KSGDDMTFGNKVMRTLGLASVAYTLGTTDAKVNFNDGVMGITKFGNL
>MBD9289242_1 MBD9289242.1 hypothetical protein [Faecalibacterium sp.] 156 bp
MMMPANFSAISENEMTYVNGGASLSDILAPSLTLENWKKFNTNMVTIIGNSFLGDYVSNTVGTLFGGAYVPGNLGKAWFNSVSKYYNSGY
DAVVGNGTDAGMTYGNTALGTLNGALNAGLRLAGSAAAIYNLATANVKNGLPSLFDFEKKDTVFPK
>MBD9289945_1 MBD9289945.1 hypothetical protein [Faecalibacterium sp.] 149 bp
MMMPANFSAISENEMTYVNGGASLADILAPSLEVKNWQKFNTNMVTIIGNSFMSNYIKNTVGVLFDGAYKPGDLGSAWLTGVKGAYGTGY
AAGFGKHGDEQTAGDKFLNGGNGVLNAGLRMVGSAAAIYNLATGTVKNDASEKAWKVEF
>WP_149794121_1 WP_149794121.1 hypothetical protein [Faecalibacterium sp. Marseille-P9312] 142 bp
MMMPANFTAVNSEVVYGGADLFTILADTTAPIWNAANVKKFNTNLITLISNSFFQKTVSNTLGVMFGGNWGKDNDHIFGEEGSLNQNVFG
LWDEDHKNRTDDMTFGNKVMQVLGMAAVGYTLGTTDAKVGFNDGVYGINGKL
>WP_158402283_1 WP_158402283.1 hypothetical protein [Faecalibacterium prausnitzii] 145 bp
MMMPANFTAVNSEVVYGGADLFSILADTTAPVWNAANVKKFNTNVITLISNSFFTKTVDNTLGVMFGGNWGKDNDHIFGEAGSLNQNVFG
LWDNTDPANPVRTDDMTFGNKVMQVLGMASVAYTLGTTDAKVGFNDAVYGINGKL
>WP_158388444_1 WP_158388444.1 hypothetical protein [Faecalibacterium prausnitzii] 143 bp
MMMPANFTAVNSEVVYGGADLFTILADTTAPIWNAANVKKFNTNLITLISNSFFTKTVDNTLGVMFGGNWGKDGEKIFGEEGSINQNVFG
LWDKAGTTRTDDMTFGNKVMQVLGMTAVAYTLGTTDAKVGFNDAVYGINGKMA
>WP_191426288_1 WP_191426288.1 hypothetical protein [Faecalibacterium sp. An121] 129 bp
MMMPANYSVIAENEMTYVNGGALIDCFAPVMNSSNWKTFNTNLIKIIGNSAMGTFLSSTVGVLFGGNFSFDNWGAKLEGNYWKGFDTLDN
GLNTVLSWVGGLAAIYTLGTNDAKTLHNDKVLKVDGTTF
>CBL00042_1 CBL00042.1 hypothetical protein FP2_27550 [Faecalibacterium prausnitzii L2-6] 142 bp
MMMPANFTAVNSEVVYGGADLFTILADTTAPIWNAANVKKFNTNLITLISNSFFKKTVSNTLGVMFGGNWGKDGDKIFGEEGSINQNVFG
LWNDDHTTRTDDMTFGNKVMQVLGMAAVGYTLGTTDAKVGFNDGVYGINGKL
>WP_087324168_1 WP_087324168.1 hypothetical protein [Faecalibacterium sp. An58] 130 bp
MMMPANYSVIAENELTYVNGGALIDCFAPIMNSNNWKTFNTNLIKIIGNSSMASFLSSTVGVLFSGNLDVDTMFDPLANTYWHGFDSVNN
ALNTVLSVVGGLAAIYTLGTNDAKTLHNDKVMTVSGKAWA
>WP_117929822_1 WP_117929822.1 hypothetical protein [Faecalibacterium prausnitzii] 144 bp
MMMPANFSAVSENEMTYVMGGSVADYLAPAMGAAQWQNFHKNLITIVGNKYVQGFLDNTVGAMFSGTWTPGDGLTGFGGQFSKIWKDNYT
DNVTGESTGAQKFGYGALGVVNSALNVVGNLAAIYNLGFGTAKNVVNEGKFNFQ
>WP_154265488_1 WP_154265488.1 hypothetical protein [Faecalibacterium prausnitzii] 144 bp
MMMPANFSAVSENEMTYVMGGSVADYLAPAMGAAQWQNFHKNLITIVGNKYVQGFLDNTVGAVFSGTWTPGDGLTGFGGQFSKIWKDNYT
DNVTGESTGAQKFGYGALGVVNSILNVAGNLAAIYNLGFGTAKNIVNETKFNFV
>WP_055184907_1 WP_055184907.1 hypothetical protein [Faecalibacterium prausnitzii] 147 bp
MMMPANFSAVSENEMTYVMGGSVADYLAPAMGAAQWQNFHKNLITIVGNKYVQGFLDNTVGAVFSGTWTPGNGLTGFGGQFSNIWKKNYT
DNVTGESTGAQKFGYGALGVVNSILNVAGNLAAIYNLGFGTAKNIVNEGKFNFPAGV
>WP_118657425_1 WP_118657425.1 hypothetical protein [Faecalibacterium sp. OM04-11BH] 147 bp
MMMPANFSAVSENEMTYVMGGSVADYLAPAMGAAQWQNFHKNLITIVGNKYVQGFLDNTVGAVFSGTWTPGDGLTGFGGQFSNIWKKNYT
DNVTGESTGAQKFGYGALGVVNSILNVAGNLAAIYNLGFGTAKNIVNEGKFNFPAGV
>WP_207676442_1 WP_207676442.1 hypothetical protein [Faecalibacterium sp. Marseille-P9590] 138 bp
MMMPANFTAVNSEVVYGGADLFSILADTTAPVWNAANVKKFNTNLITLISNSFFADTVKSTLGVMFNGDWGSDDTKKIFGADGALKTNIY
HDVNGDDMTFGNKVMRTLGMVSVAYTLGTTDAKVLFNDKVMKIDGTAV
>WP_158404147_1 WP_158404147.1 hypothetical protein [Faecalibacterium prausnitzii] 137 bp
MMMPANFSAVNAEVVYGGAVADYLPSAWTAANVKQFSTNIITLVSNSFFQRVINATLGTMFSGSWGDGSKLFGDDGSLTALYKVGRVSTG
DYQNFGNKIMTTLGLASVVYTLGTADAKIFTVKNAATVKKVDGTDLL
>MBL6450405_1 MBL6450405.1 hypothetical protein [Faecalibacterium prausnitzii] 130 bp
MMMPANFSAVNAEVVYGGAVADYLPSAWTAKNVKQFSTNIITLVSNSFFQRVVNATLGTMFSGSWGDGNKLFGDEGSLTALYKVGRVPGG
ESQNFGNKVMTTLGLASVVYTLGTAEAKIFTVKNVAKTDV
>MBD9241419_1 MBD9241419.1 hypothetical protein [Oscillospiraceae bacterium] 150 bp
MMMPANFSAIAENELTYVVGGSAATDFAKTLNTNLVTIVGNSYVEKLVNATLGVMFGGAWSSDHSMADAFSATFFGKVGGKDMNGFNKFL
QTVGLGAAVYQLGMVGTKSNVSDPAKTLDGTFGDDGKEKKSKTMWFTDGLVNQTKWLGTH
>WP_097783564_1 WP_097783564.1 hypothetical protein [Faecalibacterium prausnitzii] 143 bp
MMMPANFSAVSENEMTYVMGGSIADYLAPAMGAAQWQNFHKNLVTIVGNKYVQGFLDNTVGAVFSGTWTPGDGLTGFGGQFSTIWKKNYT
DNVTDESTGAQKFGYGALGVVNSILNVAGNLAAIYNLGFGTAKNIVNENKFGF
>WP_158399969_1 WP_158399969.1 hypothetical protein [Faecalibacterium prausnitzii] 131 bp
MMMPANFSAVNAEVVYGGAVADYLPNAWTAANVKQFSTNIITLVSNSFFQRVINATLGTMFSGNWGSDGVKLFGDEGSLTALYHIDHDIT
KDSQNFGNKIMTTLGLASVVYTLGTSDAKIFTVKNVASTNV
>WP_015537825_1 WP_015537825.1 hypothetical protein [Faecalibacterium prausnitzii] 143 bp
MMMPANFSAVSENEMTYVMGGSVADYLAPAMGAAQWQNFHKNLITIVGNKYVQGFLDNTVGAVFSGTWTPGDGLTGFGGQFSKIWKDNYT
DNVTGESTGAQKFGYGALGVVNSILNVAGNLAAIYNLGFGTAKNIVGEGVYKA
>HBO64210_1 HBO64210.1 hypothetical protein [Faecalibacterium sp.] 134 bp
MMMPANFSAVNAEVVYGGAVADYLPNAWTAESVKRFNSNIITLVSNSFTSLVLNRTLGTMFSGNWGDDGVKLFGDNGTFSSLYNIDRAIG
GEAQNFGNKIMTTLGLASVVYTLGMKDAAVLSVKKVVDANGKTL
>WP_117526325_1 WP_117526325.1 hypothetical protein [Faecalibacterium prausnitzii] 143 bp
MMMPANFSAVSENEMTYVMGGSVADYLAPAMGAAQWQNFHKNLITIVGNKYVQGFLDNTVGAMFSGAWVPGNGLKGFGGQFSTIWKKNYT
DNVTGESTGAQKFGYGALGVVNSILNVAGNLAAIYNLGFGTAKNIVNENKFGF
>WP_117948435_1 WP_117948435.1 hypothetical protein [Faecalibacterium prausnitzii] 144 bp
MMMPANFSAVSENEMTYVMGGSVADYLAPAMGAAQWQNFHKNLITIVGNKYVQGFLDNTVGAVFSGTWTPGDGLTGFGGQFSTIWKKNYT
DKVTGESTGAQKFGYGALGVVNSILNVAGNLAAIYNLGFGTAKNVVNEGKFNFQ
>WP_113991966_1 WP_113991966.1 hypothetical protein [Faecalibacterium prausnitzii] 143 bp
MMMPANFSAVSENEMTYVMGGSIADYLAPAMGAAQWQNFHKNLVTIVGNKYVQGFLDNTVGAVFSGTWTPGDGLTGFGGQFSTIWKKNYT
DNVTDESTGAQKFGYGALGVVNSILNVAGNLAAIYNLGFGTAKNIVGEGVYKA
>WP_129872238_1 WP_129872238.1 hypothetical protein [Faecalibacterium prausnitzii] 143 bp
MMMPANFSAVSENEMTYVMGGSIADYLAPAMGAAQWQNFHKNLVTIVGNKYVQGFLDNTVGAVFNGTWTPGDGLTGFGGQFSTIWKKNYT
DNVTDESTGAQKFGYGALGVVNSILNVAGNLAAIYNLGFGTAKNIVNENKFGF
>WP_005923208_1 WP_005923208.1 hypothetical protein [Faecalibacterium prausnitzii] 143 bp
MMMPANFSAVSENEMTYVMGGSVADYLAPAMGAAQWQNFHKNLITIVGNKYVQGFLDNTVGAMFSGTWTPGDGLTGFGGQFSTIWKKNYT
DNVTDESTGAQKFGYGALGVVNSILNVAGNLAAIYNLGFGTAKNIVGEGVYKA
>WP_097779599_1 WP_097779599.1 hypothetical protein [Faecalibacterium prausnitzii] 143 bp
MMMPANFSAVSENEMTYVMGGSVADYLAPAMGAAQWQNFHKNLITIVGNKYVQGFLDNTVNAVFSGTWTPGAGLTGFGGQFSNIWKKNYT
DNVTDQSTGAQKFGYGALGVVNSILNVAGNLAAIYNLGFGTAKNIVNENKFGF
>WP_112090281_1 WP_112090281.1 hypothetical protein [Faecalibacterium prausnitzii] 149 bp
MMMPANFSAVSENEMTYVIGGGVADYLAPVMESAQWQNFSKNMVTVVGNKYLSGFLTNTVGAMFSGTWKPGVGMAGFGKQFGDIWAVNYT
NKLGDDTTGFQKFKWGLKGAGNIALNVVGNLAAIYNLGFGTVKNAASESTFVKNGDFAF
>WP_097785884_1 WP_097785884.1 hypothetical protein [Faecalibacterium prausnitzii] 143 bp
MMMPANFSAVSENEMTYVMGGSIADYLAPAMGAAQWQNFHKNLVTIVGNKYVQGFLDNTVGAVFSGTWTPGVGLTGFGGQFSTIWKKNYT
DNVTDESTGAQKFGYGALGVVNSILNVAGNLAAIYNLGFGTAKNIVGEGVYKA
>HBB08456_1 HBB08456.1 hypothetical protein [Faecalibacterium sp.] 143 bp
MMMPANFSAVSENEMTYVMGGSVADYLAPAMGAAQWQNFHKNLITIVGNKYVKGFLDNTVNAVFSGTWTPGNGLTGFGGQFSNIWKKNYT
DNVTDESTGAQKFGYGALGVVNSILNVAGNLAAIYNLGFGTAKNIVNEDKFGF
>WP_117529497_1 WP_117529497.1 hypothetical protein [Faecalibacterium prausnitzii] 144 bp
MMMPANFSAVSENEMTYVMGGSVADYLAPAMGAAQWQNFHKNLITIVGNKYVQGFLDNTVGAMFSGAWVPGNGLKGFGGQFSAIWDANYT
KKVNDQTTGAQKFGYGALGVANGILNVVGNLAAIYNLGFGTAKNIVNDTKFNFV
>MBD8928655_1 MBD8928655.1 hypothetical protein [Faecalibacterium prausnitzii] 145 bp
MMMPANFSAVSENEMTYVMGGSVADYLAPVMTKKEWSKFSQNLVTIIGNSYLNNFVASTVGTIFNGTYTPGNVLSNFGSDIAGVWDANFD
ATSNKTKILTGMKGVLNVGLNIAGNLAAIYNLGFGTVKNAAEKAAIVEFDGVQAL
>WP_087385814_1 WP_087385814.1 hypothetical protein [Faecalibacterium sp. An122] 123 bp
MTFPANYAVIAEDELTYVTGGGVIANVLPAVMTSENWKTFSTNVIKIVGNSFMKSFISTVLGTAFGTNYVFGGVSNAIGDKLANMTFLNG
AMQVVGGLATIYTLGTTSAAVEHVENVTTATKA
>WP_158398868_1 WP_158398868.1 hypothetical protein [Faecalibacterium prausnitzii] 146 bp
MMMPANFSAVNAEVVYGGAVADYLPSAWTAESVKRFNSNIITLVSNSFTSALLKATLGTMFSGDWGDGHKLFGDEGSLSALYKVGRVATG
ESQNFGNKIMTTLGLASVVYTLGMKDAAVFTAKKVTNSNGQVWGDLPNNGGSGWVG
>WP_087364738_1 WP_087364738.1 hypothetical protein [Faecalibacterium sp. An192] 125 bp
MTFPANYAVIAEDELTYVTGGGVIANVLPAVMTSENWKTFNTNMIKIVGNTFLSQFIGAVLGTAFGSNYQFGGIIDALGNTFSGKDLPNT
LLQVGGGLAAIYTLGIGNAKVKQSGVIGVDGEKVA
>OLA33181_1 OLA33181.1 hypothetical protein BHW28_02195 [Faecalibacterium prausnitzii] 143 bp
MMMPANFSAVNAEVVYGGAVADYLPNAWTAASVKQFSTNVITLVSNTFTQDLINTTLGVMFSGNWGEDNKIFGDDGALKNWLYGDDMNFG
NKIMRTLGAASVIYTLGMKDAAVLTAKKVTNSNGAIWDKVNGVAQWVPAPSAT
>WP_207676444_1 WP_207676444.1 hypothetical protein [Faecalibacterium sp. Marseille-P9590] 133 bp
MMMPANFSAVNAEVVYGGAVADYLPNAWTAANVKQFSSNIITLVSNSFTSDLLKATLGVMFSGNWGEDNRIFGDNGSLTALYHVGHDINA
DSQNFGNKIMTTLGLASVVYTLGMKDAAVLTVKKVTDINGNIS
>WP_158396590_1 WP_158396590.1 hypothetical protein [Faecalibacterium prausnitzii] 137 bp
MMMPANFSAVNAEVVYGGAVADYLPNAWTAANVKTLSTNVLTILSNSFTKLLVGATLGTMFSGSWGDDGVKLFGDNGTFSGLYNVNRLPG
GEAQTFGNKIMTTLGLAASVYTLGTTPVKSYAGAQKIIEIVPGPNNF
>MBD9259561_1 MBD9259561.1 hypothetical protein [Faecalibacterium sp.] 148 bp
MMMPANFSAVAENELTYVVGGASLVDYLAPAMTTQNWQNVSTNVVKIIGNTFLSNYVQTAFNSVFDGKYVPGDFIGGVWNTVHRAYDYGT
HTYANGAWGAGLGLLNAGLSVVGGLAAIYTLGSSPIGLEVKMADKTPGMNSGYWNYKV
>WP_158388446_1 WP_158388446.1 hypothetical protein [Faecalibacterium prausnitzii] 133 bp
MMMPANFSAVNAEVVYGGAVADYLPSAWTAESVKRFNSNIITLVSNSFTGHLLNATLGTMFGGSWGDGATLFGDDGSLSALYKVGRISTG
ESQTFGNKIMTTLGLASVVYTLGMKDAAVLTVKKVVDVNGNKL
>WP_154260384_1 WP_154260384.1 MULTISPECIES: hypothetical protein [unclassified Faecalibacterium] 136 bp
MMMPANFSAVAENEMTYVVGGSLVDVLAPAMTTANWQNVSTNVIKIVGNSFLDAYTNSILSQLFDGNYVPGDVIGFSVKNLDKAYNKGYN
TFGGNWGFAVGALNAGMQILGGLSAIYTLGSGSIGLETKKGTLPTL
>WP_087247316_1 WP_087247316.1 hypothetical protein [Faecalibacterium sp. An77] 125 bp
MTFPANYAVMAEDELTYVTGGGVIANVLPAVMTSENWRTFSINVIKIVGNSFMSNFVSTVLGTAFGTNYAFGAISDSIGSKLSGMNFLNG
AMQVVGGLATIYTLGIGDAKVKQSGVIGVDGEKVA
>CBL00040_1 CBL00040.1 hypothetical protein FP2_27530 [Faecalibacterium prausnitzii L2-6] 147 bp
MMMPANFSAVNAEVVYGGAVADYLPSAWTAESVKRFNSNIITLVSNSFTSHLLKATLGTMFSGSWGSDGVTLFGDNGTFSGLYNVNRLPG
GEAQTFGNKIMTTLGLASVVYTLGMKDAAVLTAKKVTNSNGQVWGDLPNNGGSGWVG
>OLA35292_1 OLA35292.1 hypothetical protein BHW27_01090 [Faecalibacterium prausnitzii] 149 bp
MMMPANFSAVAENELTYVVGGASLVDYLAPAMKAENWQNVSTNVIKIVGNTFLKNYVSSAFDSVFDGNYVPGDFIGGIFNTVHRAYDKGF
HTYGNTQWGAALGILNAGLSIAGGLSAIYTLGSGSIGIECKDAGTKALNTEYGFGYGKN
>WP_149794119_1 WP_149794119.1 hypothetical protein [Faecalibacterium sp. Marseille-P9312] 147 bp
MMMPANFSAVNAEVVYGGAVADYLPSAWTAESVKRFNSNIITLVSNSFTGHLLKATLGTMFSGNWGSDGVTLFGDDGSLTALYKVGRVPT
GDSQTFGNKIMTTLGLASVVYTLGMKDAAVLTVKKVTNSNGQVWGDLPNNGGSGWVG
>WP_120080174_1 WP_120080174.1 hypothetical protein [Faecalibacterium sp. AF27-11BH] 136 bp
MMMPANFSAVAENEMTYVVGGSLVDVLAPAMKTENWQNVSANVIKIVGNSFLDAYTSSILGQLFDGNYVPGDVIGFSVTNLDKAYNKGYN
TFGGNWGFAVGALNAGMQILGGLSAIYTLGSGSIGLETKKGTLPTL
>SCI07346_1 SCI07346.1 Uncharacterised protein [uncultured Faecalibacterium sp.] 136 bp
MMMPANFSAVAENEMTYVVGGSLVDVLAPAMTTANWQNVSGNVIKIVGNSFLAKYTNDILGQLFDGNYVPGDVIGFSVKNLDKAYNKGYN
TFGGNWGFAVGALNAGMQILGGLSAIYTLGSGSIGLETKKGDLPTL
>WP_118526119_1 WP_118526119.1 MULTISPECIES: hypothetical protein [Faecalibacterium] 136 bp
MMMPANFSAVAENEMTYVVGGSLVDVLAPAMKTENWQNVSANVIKIVGNSFLDAYTSSILGQLFDGNYVPGDVIGFSVKNLDKAYNKGYN
TFGGNWGFAVGALNAGMQILGGLSAIYTLGSGSIGLETKKGTLPTL
>WP_158402285_1 WP_158402285.1 hypothetical protein [Faecalibacterium prausnitzii] 134 bp
MMMPANFSAVNAEVVYGGAVADYLPNAWTAANVKQFSSNVITLISNSFTSMLLNATLGTMFSGNWGSDGVKLFGDDGSLTALYKVDRIPT
GDSQTFGNKIMTTLGLASVVYTLGMKDAAVLTVKKVTDINGNIS
>WP_005945705_1 WP_005945705.1 hypothetical protein [Faecalibacterium prausnitzii] 136 bp
MMMPANFSAVAENEMTYVVGGSLVDVLAPAMTTANWQNVSANVIKIVGNSFLAKYTNDVLAQLFDGNYVPGDVIGYSVKNLDKAYNKGYG
TFGGNWGFAVGALNAGMQILGGLSAIYTLGSSSIGLETKSGTLPTL
>WP_207698581_1 WP_207698581.1 hypothetical protein [Faecalibacterium sp. Marseille-Q4896] 139 bp
MMMPANFSAVAENEMTYVVGGSLVDVLAPAMTTANWQNVSANVIKIVGNAFLAKHTTNLLGELFDGNYVPGDVIGYSIKNLDKAYNKGYG
TFENNAWGLAVGALNAGMQILGGLSAIYTLGSSSIGLEVKGNSQADKLL
>WP_154255661_1 WP_154255661.1 MULTISPECIES: hypothetical protein [unclassified Faecalibacterium] 136 bp
MMMPANFSAVAENEMTYVVGGSLVDVLAPAMKTENWQNVSANVIKIVGNSFLDAYTNSILSQLFDGNYVPGDVIGFSVKNLDKAYNKGYN
TFGGNWGFAVGALNAGMQILGGLSAIYTLGSGSVGLETKKGTLPTL
>HCJ60218_1 HCJ60218.1 hypothetical protein [Faecalibacterium sp.] 136 bp
MMMPANFSAVAENEMTYVVGGSLVDVLAPAMTTANWQNVSANVIKIVGNSFLAKYTNDVLAQLFDGNYVPGDVIGFSVKNLDKAYNKGYN
TFGGNWGFAVGALNAGMQILGGLSAIYTLGSSSIGLETKSGTLPTL
>WP_120121061_1 WP_120121061.1 hypothetical protein [Faecalibacterium sp. AM43-5AT] 136 bp
MMMPANFSAVAENEMTYVVGGSLVDVLAPAMTTENWQNVSANVIKIVGNSFLAKYTNDVLSQLFDGNYIPGDVIGYSVKKLDKAYNKGYG
TFGGNWGFAVGALNAGMQILGGLSAIYTLGSSSIGLETKSGTLPTL
>WP_097775321_1 WP_097775321.1 hypothetical protein [Faecalibacterium prausnitzii] 138 bp
MMMPANFSAVAENEMTYVVGGSLVDVLAPAMTTANWQNVSANVIKIVGNAFLNTHGNNVLTTLFDGNYVPGDVIGNAFSTIGKAYNTGHN
TFGGNWGFAVGALNAGMQILGGLSAIYTLGSSSVGLEFKGNGATLKLN
>WP_097781665_1 WP_097781665.1 hypothetical protein [Faecalibacterium prausnitzii] 138 bp
MMMPANFSAVAENEMTYVVGGSLVDVLAPAMTTANWQNVSANVIKIVGNAFLNTHGNNVLTTLFDGNYVPGDVIGNAFSTIGKAYNTGYN
TFGGNWGFAVGALNAGMQILGGLSAIYTLGSSSVGLEFKGNGATLKLN
>WP_179859067_1 WP_179859067.1 hypothetical protein [Faecalibacterium prausnitzii] 145 bp
MMMPANFSAVAENELTYVVGGASLADYLAPAMKAENWQKFNKNLIMIVGNGYLNAGLGAVLTGIFSGSYRVGALTKGYADGIETMWKNNM
KVGETEGWGLLNALANVGLQVAGNLSAIYALGNGDIGLTLNDNTVGKNGGWIAHK
>WP_097777564_1 WP_097777564.1 hypothetical protein [Faecalibacterium prausnitzii] 146 bp
MMMPANFSAVAENEMTYVVGGSLVDVLAPAMTTANWQNVSTNVIKIVGNAFIANNASKAFNTLFDGYYVPGDIVGGLVGSVASAYEKGAS
ALAGEWAMGLGVLNAGMSILGGLSAIYTLGSSPIGLETKGQNLTFNKYKADGSLDA
>WP_120020312_1 WP_120020312.1 hypothetical protein [Faecalibacterium sp. AF10-46] 146 bp
MMMPANFSAVAENEMTYVVGGSLVDVLAPAMTTANWQNVSTNVIKIVGNAFIANNASKAFNTLFDGYYVPGDIVGGLVGSVASAYKKGAS
ALAGEWAMGLGVLNAGMSILGGLSAIYTLGSSPIGLETKGQGLTFNKYKADGSLDA
>WP_087324167_1 WP_087324167.1 hypothetical protein [Faecalibacterium sp. An58] 129 bp
MTFPANYAVIAEDELTYVTGGGVIANVLPAVMTSENWRTFSVNMIKIVGNTFLGNFIGTILGTAFGTNYAVGGIVDAINGQLNKYTGING
LMQALGGLAAIYTLGTNDAKVLPADKILGVDGKVVPAAA
>OUQ40480_1 OUQ40480.1 hypothetical protein B5E66_02690 [Faecalibacterium sp. An121] 129 bp
MTFPANYAVIAEDELTYVTGGGVIANVLPAVMTSENWRTFSVNMIKIVGNTFLGNFIGTILGTAFGTNYAVGGIVDAINGQLSKYTGVNG
LLQAIGGLAAIYTLGTNDAKVLPADKILGVDGKVVPAAA
>WP_207732478_1 WP_207732478.1 hypothetical protein [Faecalibacterium sp. An121] 120 bp
MIAEDELTYVTGGGEIANVLPAVMTSENWRTFSTNLIKIVGNTFLGNFIGTILGTAFGTHYAVGGIVDAINGQLSKYTGVNGLLQAIGGL
AAIYTLGTNDAKVLPADKVLGVEGTDVTAA
