# Supplementary material for: Intraspecific Diversity of Microbial Anti-Inflammatory Molecule (MAM) from Faecalibacterium prausnitzii
Source: Int J Mol Sci. 2022 Feb 1;23(3):1705. doi: 10.3390/ijms23031705 (PMC8836110; doi:10.3390/ijms23031705)
Supplement: Supplementary file 1 [file ijms-23-01705-s001.zip › ijms-1420032 - Sypplementary revised/Table S3.xlsx]

## Sheet: Kruskal-Wallis test of MAM acti
Table S3. Anti-inflammatory activity comparison one to one of each MAM
Dunn's multiple comparisons test	Significant?	Adjusted P Value
M21/2 clan A vs. SL3/3 clan A	No	>0,9999
M21/2 clan A vs. A2-165 clan B	Yes	<0,0001
M21/2 clan A vs. AHMP21 clan B	No	>0,9999
M21/2 clan A vs. KLE1255 clan C	Yes	0.0048
M21/2 clan A vs. CNCM 4541 clan D	Yes	<0,0001
M21/2 clan A vs. CNCM 4575 clan E	No	>0,9999
M21/2 clan A vs. L2-6 clan G	Yes	<0,0001
M21/2 clan A vs. L2-6 clan H	Yes	0.0004
M21/2 clan A vs. APC942_8_14_2 clan J	Yes	<0,0001
M21/2 clan A vs. APC942_8_14_2 clan I	No	>0,9999
SL3/3 clan A vs. A2-165 clan B	Yes	0.0001
SL3/3 clan A vs. AHMP21 clan B	No	>0,9999
SL3/3 clan A vs. KLE1255 clan C	No	0.7124
SL3/3 clan A vs. CNCM 4541 clan D	Yes	<0,0001
SL3/3 clan A vs. CNCM 4575 clan E	No	>0,9999
SL3/3 clan A vs. L2-6 clan G	Yes	<0,0001
SL3/3 clan A vs. L2-6 clan H	No	0.0839
SL3/3 clan A vs. APC942_8_14_2 clan J	Yes	0.0123
SL3/3 clan A vs. APC942_8_14_2 clan I	No	>0,9999
A2-165 clan B vs. AHMP21 clan B	No	0.0709
A2-165 clan B vs. KLE1255 clan C	No	>0,9999
A2-165 clan B vs. CNCM 4541 clan D	No	>0,9999
A2-165 clan B vs. CNCM 4575 clan E	No	0.0504
A2-165 clan B vs. L2-6 clan G	No	>0,9999
A2-165 clan B vs. L2-6 clan H	No	>0,9999
A2-165 clan B vs. APC942_8_14_2 clan J	No	>0,9999
A2-165 clan B vs. APC942_8_14_2 clan I	Yes	0.0015
AHMP21 clan B vs. KLE1255 clan C	No	>0,9999
AHMP21 clan B vs. CNCM 4541 clan D	Yes	0.0041
AHMP21 clan B vs. CNCM 4575 clan E	No	>0,9999
AHMP21 clan B vs. L2-6 clan G	Yes	0.0111
AHMP21 clan B vs. L2-6 clan H	No	>0,9999
AHMP21 clan B vs. APC942_8_14_2 clan J	No	0.6168
AHMP21 clan B vs. APC942_8_14_2 clan I	No	>0,9999
KLE1255 clan C vs. CNCM 4541 clan D	No	0.0806
KLE1255 clan C vs. CNCM 4575 clan E	No	>0,9999
KLE1255 clan C vs. L2-6 clan G	No	0.2373
KLE1255 clan C vs. L2-6 clan H	No	>0,9999
KLE1255 clan C vs. APC942_8_14_2 clan J	No	>0,9999
KLE1255 clan C vs. APC942_8_14_2 clan I	No	>0,9999
CNCM 4541 clan D vs. CNCM 4575 clan E	Yes	0.0029
CNCM 4541 clan D vs. L2-6 clan G	No	>0,9999
CNCM 4541 clan D vs. L2-6 clan H	No	>0,9999
CNCM 4541 clan D vs. APC942_8_14_2 clan J	No	>0,9999
CNCM 4541 clan D vs. APC942_8_14_2 clan I	Yes	0.0001
CNCM 4575 clan E vs. L2-6 clan G	Yes	0.0075
CNCM 4575 clan E vs. L2-6 clan H	No	>0,9999
CNCM 4575 clan E vs. APC942_8_14_2 clan J	No	0.6129
CNCM 4575 clan E vs. APC942_8_14_2 clan I	No	>0,9999
L2-6 clan G vs. L2-6 clan H	No	>0,9999
L2-6 clan G vs. APC942_8_14_2 clan J	No	>0,9999
L2-6 clan G vs. APC942_8_14_2 clan I	Yes	0.0002
L2-6 clan H vs. APC942_8_14_2 clan J	No	>0,9999
L2-6 clan H vs. APC942_8_14_2 clan I	No	0.4112
APC942_8_14_2 clan J vs. APC942_8_14_2 clan I	No	0.0735
